# Supplementary material for: Analysis of clinical evidence on traditional Chinese medicine for the treatment of diabetic nephropathy: a comprehensive review with evidence mapping
Source: Front Endocrinol (Lausanne). 2024 Mar 27;15:1324782. doi: 10.3389/fendo.2024.1324782 (PMC11004434; doi:10.3389/fendo.2024.1324782)
Supplement: Supplementary file 1 [file Table_1.xlsx]

## Sheet: sheet 
Drug Name	Composition	Efficacy
		TCM	Western medicine
Shenqi Dihuang Decoction	Ginseng, Astragalus membranaceus, Rehmannia glutinosa, Chinese yam, Poria cocos, Danpi, Cornus officinalis	Benefiting Qi and nourishing Yin, nourishing the kidney and strengthening the spleen	Resist inflammation, improving microcirculation, regulating glucose and lipid metabolism, reducing proteinuria, and delaying the progression of kidney disease
Zhenwu Decoction	Poria cocos, Peony, iGnger, Aconite, Atractylodes macrocephala	Warming yang to promote diuresis	Increase urine output, inhibit glomerular immune inflammatory response, reduce blood sugar and urine protein, and improve lipid metabolism disorder
Liuwei Dihuang Pill	Astragalus membranaceus, Salvia miltiorrhiza, Alisma orientalis	Nourishing Yin and tonifying Kidney	Enhance renal immune function, increase renal blood flow, improve urinary protein levels, and improve renal metabolic system
Buyang Huanwu Decoction	Astragalus membranaceus, Angelica sinensis, Red peony, Earthworm, Chuanxiong, Safflower, Peach kernel	Tonifying Qi, promoting blood circulation, and unblocking collaterals	Inhibiting inflammatory reactions, regulating signaling pathways,Inhibiting oxidative stress, accelerating glucose metabolism, reducing blood lipids, improving blood hypercoagulability, and protecting kidney function
Danggui Buxue Decoction	Astragalus membranaceus, Angelica sinensis, Shengdi, Huai Niuxi, Ophiopogon japonicus, Schisandra chinensis	Supplementing Qi and generating Blood	Reduce oxidative stress levels, regulate metabolic disorders, reduce urinary protein, reduce kidney damage, and thereby protect kidney tissue
Jisheng Shenqi Pill	Rehmannia Preparata, Cornus officinalis, Peony bark, Chinese yam, Poria cocos, Alisma orientalis, Cinnamon, Aconite, Achyranthes bidentata, Plantain seed, Chuanxiong, Angelica, Kudzu	Warming the Kidneys and transforming Qi, inducing diuresis and subduing oedema	Downregulating the expression of inflammatory cytokines, enhancing the body's ability to resist stress, improving glomerular filtration rate, and delaying the development of DN
Sanren decoction	Almonds, White cardamom, Raw coix seed, Talcum, Raw rhubarb, Leech powder	Promoting the flow of Qi, clearing dampness and heat	Regulate the secretion of inflammatory factors, inhibit oxidative stress response, improve glucose and lipid metabolism, lower blood sugar, control blood lipids, weight, and reduce urinary protein
Yiqi Yangyin Huoxue Recipe	Radix Pseudostellariae, Radix Astragali, Radix Rehmanniae, Radix Scrophulariae, Radix Salviae Miltiorrhizae, Rhizoma Chuanxiong, Poria cocos, Angelica sinensis, Chinese yam, Licorice	Benefit the Qi, nourish Yin and invigorate blood circulation	Downregulate the expression of inflammatory factors, delay glomerulosclerosis, lower blood sugar, and lower urinary protein
Yishen Huoxue Decoction	Astragalus membranaceus, Cornus officinalis meat, Prepared rehmannia root, Danshen, Danpi, Yam, Huangjing, Alisma orientalis, Pueraria lobata, Leech, Poria cocos	Tonifying the kidneys and benefiting the Qi, resolving blood stasis and clearing collaterals	Reduce inflammatory damage to renal tissue, reduce urinary protein, and prevent the progression of renal fibrosis
Yiqi Huoxue Decoction	Astragalus membranaceus, Codonopsis pilosula, Poria cocos, Atractylodes macrocephala, Chuanxiong, Red peony, Leech, Angelica sinensis,Prepared licorice	Benefiting Qi and nourishing Yin, promoting blood circulation and removing blood stasis	Improve renal hemodynamics, alleviate chronic inflammation, and delay glomerulosclerosis
Tangshen Formula	Astragalus membranaceus, Radix rehmanniae, Chinese yam, Panax notoginseng, Rhubarb, Cornus officinalis	Strengthening the spleen and kidney, promoting water and dampness infiltration	Improve oxidative stress, alleviate plasma hypercoagulability, correct glucose and lipid metabolism, and reduce urinary protein excretion rate
Jianpi Gushen Huayu Recipe	Astragalus membranaceus, Panax quinquefolium, Atractylodes macrocephala, Poria cocos, Chinese yam, Euryale ferox, Rosa laevigata, Cornus officinalis, Rehmannia glutinosa, Angelica sinensis, Salvia miltiorrhiza, Schisandra chinensis	Strengthening the spleen and kidney, promoting blood circulation and removing blood stasis	Reduce urinary protein excretion rate, improve lipid metabolism disorder and early inflammatory state, inhibit microvascular disease and glomerulosclerosis
