# Supplementary material for: Analysis of clinical evidence on traditional Chinese medicine for the treatment of diabetic nephropathy: a comprehensive review with evidence mapping
Source: Front Endocrinol (Lausanne). 2024 Mar 27;15:1324782. doi: 10.3389/fendo.2024.1324782 (PMC11004434; doi:10.3389/fendo.2024.1324782)
Supplement: Supplementary file 2 [file Table_2.xlsx]

## Sheet: 1
Drug Name	Manufacturer	Composition	Efficacy
			TCM	Western medicine
Tangshenkang Capsules/Granules	Pharmacy Department of Hospital Affiliated to the Project	Astragalus membranaceus、Raw Rehmannia glutinosa、Radix pseudostellariae、Pueraria lobata、Yam、Salvia miltiorrhiza、White peony、Motherwort、Rheum officinale、Scorpio	Benefiting Qi and nourishing Yin, resolving blood stasis and clearing collaterals	Reduce the high expression level of urinary protein and protect podocytes，reduce UACR levels and protect kidneys
Huangkui Capsules	Jiangsu Suzhong Pharmaceutical Group Co.	Abelmoschus manihot	Clearing dampness and heat, detoxifying and reducing swelling	Exert antioxidant and anti-inflammatory effects, lower blood sugar and urine protein, and improve kidney function
Jinshuibao Capsules	Jiangxi Jimin Trusted Pharmaceutical Co.	Fermented Cordyceps Powder Cs-4	Nourishing the lungs and kidneys, tonifying essence and vital energy	Improve renal function, inhibit the proliferation of mesangial cells in the glomerulus, and promote the proliferation and repair of renal tubular epithelial cells
Bailing Capsules	Hangzhou Zhongmei Huadong Pharmaceutical Co.	Fermented Cordyceps Powder	Tonifying the lungs and kidneys, benefiting the vital essence	improving micro inflammatory state, delaying disease progression
Danzhi Jiangtang Capsules	The First Affiliated Hospital of Anhui University of Traditional Chinese Medicine	Peony bark、Radix pseudostellariae、Raw Rehmannia glutinosa、Leech、Rhizoma alismatis、Dodder	Benefiting Qi, nourishing Yin, invigorating blood circulation	Anti inflammatory and antioxidant, hypoglycemic and lipid-lowering, reducing insulin resistance, improving renal clearance, and protecting the kidneys
Yishen Jiangtang Yin	People's Hospital of Fujian University of Traditional Chinese Medicine	Polygonum multiflorum、Radix scrophulariae、Raw Rehmannia glutinosa、Angelica sinensis、Radix pseudostellariae、Yam、Cistanche deserticola、Red peony、Rhizoma atractylodis、Bombyx mori、Scutellaria baicalensis、Purslane、Fresh stone olive	Benefiting Qi, nourishing Yin, invigorating blood circulation	Inhibiting oxidative reactions, inhibiting the expression of inflammatory factors, lowering blood sugar and lipids, and reducing urinary protein
Tripterygium wilfordii polyglycoside Tablets	Hubei Yuanda Pharmaceutical Huangshi Feiyun Pharmaceutical Co.	Tripterygium glycosides	Dispelling wind and removing toxins, eliminating dampness and swelling, and relaxing tendons and collaterals	Anti inflammatory, suppressive immune response, reduces protein excretion, and protects the kidneys
Compound Xiancao Granules	Jiangsu Jiangyin Tianjiang Pharmaceutical Co.	Eight immortal grass、Pseudo-ginseng、Coix seed、Rheum officinale、Astragalus membranaceus、Licorice	Strengthening the spleen, benefiting the kidney, clearing heat and inducing diuresis, invigorating blood circulation and removing toxins	Anti inflammation, anticoagulation, and lipid metabolism disorders, regulate immune response, reduce proteinuria, and improve renal function
Shenyan Kangfu Tablets	Tianjin Tongrentang Group Co.	Ginseng, Astragalus membranaceus, Atractylodes macrocephala, Poria cocos, Rhizoma alismatis, Rhizoma Notopterygii, Rhizoma Angelicae, Fangfeng, Bupleurum chinense, Rhizoma Coptidis, White peony, Tangerine peel, Roasted licorice, Ginger, Jujube	Benefiting Qi and nourishing Yin, tonifying the kidney and strengthening the spleen	Exert anti-inflammatory, antioxidant, and immune regulatory effects, reduced urinary protein, improved kidney function
Conggui Yishen Capsules/Granules	The First Affiliated Hospital of Anhui University of Traditional Chinese Medicine	Angelica sinensis, Cistanche deserticola, Cornus officinalis, Cinnamomum cassia, Peony bark, Alisma orientalis	Strengthening the spleen, benefiting the kidneys and promoting blood circulation	Lowering blood sugar, reducing oxidative stress response, improving clinical efficacy, and protecting renal function
Yishen Huashi Granules	Guangzhou Kangchen Pharmaceutical	Ginseng, Astragalus membranaceus, Atractylodes macrocephala, Poria cocos, Rhizoma alismatis, Rhizoma Notopterygii, Rhizoma Angelicae, Fangfeng, Bupleurum chinense, Rhizoma Coptidis, White peony, Tangerine peel, Roasted licorice, Ginger, Jujube	Promoting Yang, tonifying the spleen, benefiting the kidneys, eliminating dampness, inducing diuresis and subduing oedema	Reduce endothelial damage and oxidative stress damage in the body, improve early DN symptoms
Huangqi Injection	Ching Ta Youthful Bao Pharmaceutical Co.，Shanghai Fuda Pharmaceutical Co.	Astragalus membranaceus	Supporting the body to dispel evils, nourishing the heart and clearing the veins, strengthening the spleen and inducing dampness	Improve the micro inflammatory state of DN patients, improve lipid metabolism, reduce proteinuria, and protect renal function
Shenkang Injection	Xi'an Shengkang Pharmaceutical Co.	Rhubarb, Danshen, Safflower, Astragalus membranaceus	Benefiting Qi and invigorating blood, clearing the bowels and inducing dampness	Regulating hemorheology, improving the body's micro inflammatory state, reducing urinary protein excretion rate, and alleviating kidney damage
Salvia miltiorrhiza Injection	Zhengda Pharmaceutical，Harbin Pharmaceutical Group，et al	Salvia miltiorrhiza	Promoting blood circulation and removing blood stasis, clearing the veins and nourishing the heart	Increase glomerular filtration rate and renal blood flow, increase GFR levels, and reduce 24-hour urine protein, SCr, TC, TG levels
Shenqi Dihuang Decoction	Ginseng, Astragalus membranaceus, Rehmannia glutinosa, Chinese yam, Poria cocos, Danpi, Cornus officinalis	Benefiting Qi and nourishing Yin, nourishing the kidney and strengthening the spleen	Anti inflammation, improving microcirculation, regulating glucose and lipid metabolism, reducing proteinuria, and delaying the progression of kidney disease
Zhenwu Decoction	Poria cocos, Peony, iGnger, Aconite, Atractylodes macrocephala	warming yang to promote diuresis	Increase urine output, inhibit glomerular immune inflammatory response, reduce blood sugar and urine protein, and improve lipid metabolism disorder
Liuwei Dihuang Pill	Astragalus membranaceus, Salvia miltiorrhiza, Alisma orientalis	Nourishing Yin and tonifying Kidney	Enhance renal immune function, increase renal blood flow, improve urinary protein levels, and improve renal metabolic system
Buyang Huanwu Decoction	Astragalus membranaceus, Angelica sinensis, Red peony, Earthworm, Chuanxiong, Safflower, Peach kernel	Tonifying qi, promoting blood circulation, and unblocking collaterals	Inhibiting inflammatory reactions, regulating signaling pathways, antioxidant stress, accelerating glucose metabolism, reducing blood lipids, improving blood hypercoagulability, and protecting kidney function
Danggui Buxue Decoction	Astragalus membranaceus, Angelica sinensis, Shengdi, Huai Niuxi, Ophiopogon japonicus, Schisandra chinensis	Supplementing Qi and generating Blood	Reduce oxidative stress levels, regulate metabolic disorders, reduce urinary protein, reduce kidney damage, and thereby protect kidney tissue
Jisheng Shenqi Pill	Rehmannia Preparata, Cornus officinalis, Peony bark, Chinese yam, Poria cocos, Alisma orientalis, Cinnamon, Aconite, Achyranthes bidentata, Plantain seed, Chuanxiong, Angelica, Kudzu	Warming the Kidneys and transforming Qi, inducing diuresis and subduing oedema	Downregulating the expression of inflammatory cytokines, enhancing the body's ability to resist stress, improving glomerular filtration rate, and delaying the development of DN
Yiqi Yangyin Huoxue Recipe	Radix Pseudostellariae, Radix Astragali, Radix Rehmanniae, Radix Scrophulariae, Radix Salviae Miltiorrhizae, Rhizoma Chuanxiong, Poria cocos, Angelica sinensis, Chinese yam, Licorice	benefit the qi, nourish yin and invigorate blood circulation	Downregulate the expression of inflammatory factors, delay glomerulosclerosis, lower blood sugar, and lower urinary protein
Yishen Huoxue Decoction	Astragalus membranaceus, Cornus officinalis meat, Prepared rehmannia root, Danshen, Danpi, Yam, Huangjing, Alisma orientalis, Pueraria lobata, Leech, Poria cocos	Tonifying the kidneys and benefiting the qi, resolving blood stasis and clearing collaterals	Reduce inflammatory damage to renal tissue, reduce urinary protein, and prevent the progression of renal fibrosis
Yiqi Huoxue Decoction	Astragalus membranaceus, Codonopsis pilosula, Poria cocos, Atractylodes macrocephala, Chuanxiong, Red peony, Leech, Angelica sinensis,Prepared licorice	Benefiting Qi and nourishing Yin, promoting blood circulation and removing blood stasis	Improve renal hemodynamics, alleviate chronic inflammation, and delay glomerulosclerosis
Tangshen Formula	Astragalus membranaceus, Radix rehmanniae, Chinese yam, Panax notoginseng, Rhubarb, Cornus officinalis	Strengthening the spleen and kidney, promoting water and dampness infiltration	Improve oxidative stress, alleviate plasma hypercoagulability, correct glucose and lipid metabolism, and reduce urinary protein excretion rate
Jianpi Gushen Huayu recipe	Astragalus membranaceus, Panax quinquefolium, Atractylodes macrocephala, Poria cocos, Chinese yam, Euryale ferox, Rosa laevigata, Cornus officinalis, Rehmannia glutinosa, Angelica sinensis, Salvia miltiorrhiza, Schisandra chinensis	Strengthening the spleen and kidney, promoting blood circulation and removing blood stasis	Reduce urinary protein excretion rate, improve lipid metabolism disorder and early inflammatory state, inhibit microvascular disease and glomerulosclerosis
